# Supplementary material for: A Lipidomics- and Transcriptomics-Based Analysis of the Intestine of Genetically Obese (ob/ob) and Diabetic (db/db) Mice: Links with Inflammation and Gut Microbiota
Source: Cells. 2023 Jan 25;12(3):411. doi: 10.3390/cells12030411 (PMC9913869; doi:10.3390/cells12030411)
Supplement: Supplementary file 1 [file cells-12-00411-s001.zip]

Archive with 1 entries (1 files):
- cells-2140044-supplementary.pdf
